# Supplementary material for: Recent Advances in Electrochemical Detection of Antibiotics on Graphene-Based Sensors and Biosensors, Impact and Sustainable Development Challenges: A Systematic Review and Meta-Analysis
Source: Biosensors (Basel). 2026 Apr 23;16(5):234. doi: 10.3390/bios16050234 (PMC13204706; doi:10.3390/bios16050234)
Supplement: Supplementary file 1 [file biosensors-16-00234-s001.zip]

Archive with 1 entries (1 files):
- biosensors-4221339-supplementary.pdf
